# Supplementary material for: Preliminary Study on New Alternative Binders through Re-Refined Engine Oil Bottoms (REOBs) and Industrial By-Product Additives
Source: Molecules. 2021 Nov 30;26(23):7269. doi: 10.3390/molecules26237269 (PMC8659085; doi:10.3390/molecules26237269)
Supplement: Supplementary file 1 [file molecules-26-07269-s001.zip]

Archive with 1 entries (1 files):
- molecules-1461542-supplementary.pdf
